# Supplementary material for: Integrative Analysis of Immune- and Metabolism-Related Genes Identifies Robust Prognostic Signature and PYCR1 as a Carcinogenic Regulator in Clear Cell Renal Cell Carcinoma
Source: Int J Mol Sci. 2025 May 21;26(10):4953. doi: 10.3390/ijms26104953 (PMC12112471; doi:10.3390/ijms26104953)
Supplement: Supplementary file 1 [file ijms-26-04953-s001.zip]

Archive with 1 entries (1 files):
- ijms-3567452-supplementary.pdf
